# Supplementary material for: Dendrogenin A drives LXR to trigger lethal autophagy in cancers
Source: Nat Commun. 2017 Dec 4;8:1903. doi: 10.1038/s41467-017-01948-9 (PMC5712521; doi:10.1038/s41467-017-01948-9)
Supplement: Supplementary file 4 — Supplementary Data 1 [file 41467_2017_1948_MOESM4_ESM.xls]

## Sheet: Feuil1
n°	Sex	Age	FAB classification	WBC (G/L)	Karyotype	Cytogenetic risk	Flt3-ITD	NPM1 mutation	CEBPA mutation	WT1 mutation	KIT mutation	NRAS mutation	KRAS mutation	IDH1r132	IDH2r140	IDH2r172	DNMT3A mutation	TET2 mutation	CFU-L (/106blasts)	DDA IC50 Bulk (µM)	DDA IC50 LSC (µM)	AracC IC50 (µM)
#1	F	82	1	106.0	46,XX	int	1	1	NA	NA	NA	NA	NA	NA	NA	NA	NA	NA	2300	2.7	3.6	>500
#2	M	60	2	4.9	46,XX	int	0	0	NA	NA	NA	NA	NA	NA	NA	NA	NA	NA	4750	4.2	NA	452
#3	M	88	4	288.0	46,XY	int	1	0	NA	NA	NA	NA	NA	NA	NA	NA	NA	NA	15450	1.5	1.9	>500
#4	M	54	4	27.2	46,XY	int	1	0	NA	NA	NA	NA	NA	NA	NA	NA	NA	NA	0	2.6	NA	>500
#6	M	54	2	24.0	46,XY	int	0	1	0	NA	NA	NA	NA	NA	NA	NA	NA	NA	21750	4.4	NA	27.5
#7	M	41	4	65.8	46, XY, der(4)t(4;16)(p16;q22), der(16)inv(16)(p13q22)t(4;16)(p16;q22)	fav	0	NA	NA	NA	NA	NA	NA	0	0	0	0	NA	0	4.7	NA	NA
#8	M	39	4	36.9	46,XY	int	1	1	NA	NA	NA	NA	NA	NA	NA	NA	NA	NA	1750	2.2	2.8	90
#9	F	58	4	162.0	46,XX	int	NA	NA	NA	NA	NA	NA	NA	NA	NA	NA	NA	NA	250	2.1	2.9	NA
#10	M	80	2	49.9	46,XY	int	0	NA	NA	NA	NA	NA	NA	NA	NA	NA	NA	NA	11600	1.8	2.9	NA
#11	M	76	1	42.2	46,XY	int	1	1	NA	NA	NA	NA	NA	0	0	0	NA	NA	950	1.4	NA	NA
#12	F	79	5	45.0	52,X,add(X)(q22),del(3)(q24),	unf	0	0	NA	NA	NA	NA	NA	NA	NA	NA	0	NA	13250	1.9	NA	NA
					del(5)(q21q34),
					der(7;16)(p10;p10), add(8)(p11),
					+add(8)(p11)x2,t(10;12)(q22,p13)
					-13,del(17)(p11),
					+i(21)(q21)x5,+mar[cp15]
#13	F	66	5	86.8	46, XX	int	0	1	NA	NA	NA	NA	NA	NA	NA	NA	NA	NA	0	5.9	4.2	>500
#14	M	34	5	10.3	88-101, XXYY, +X, +X, add(3)(q11)x2, add(5)(q13)x2, +6, +6, +8, +8, +10, der(12)?ins(12;?)(q11;?),	unfavorable	0	0	NA	NA	0	0	0	0	0	0	0	NA	1700	4.5	5.8	NA
					+13, +13, -15, -15, -16, -16, -17, -17, +marx2
#15	F	59	1	223.6	46,XX	int	0	1	0	NA	NA	NA	NA	NA	NA	NA	0	NA	0	3.1	3.5	169
#16	M	22	1	57.0	46,XY	int	1	1	0	NA	NA	NA	NA	NA	NA	NA	NA	NA	650	2.5	NA	6.9
#17	F	46	1	32.5	46,XX	int	1	1	1	NA	0	0	0	0	0	0	NA	NA	2000	2.6	15	NA
#18	M	53	4	122.1	46,XY, inv(16)(p13q22)	fav	0	0	NA	NA	1	NA	NA	NA	NA	NA	NA	NA	0	7.5	NA	326
#19	F	63	2	11.6	46,XX, del(7)(q21q31)	unf	NA	NA	NA	NA	NA	NA	NA	NA	NA	NA	NA	NA	NA	3.3	4.2	56.7
#20	M	70	5	158.3	46,XY	int	0	0	0	0	0	0	0	0	0	0	NA	NA	3300	1.9	NA	NA
#21	M	60	5	82.2	46,XY,t(19;20)(q12;p12)	int	1	1	NA	NA	NA	NA	NA	NA	NA	NA	NA	NA	8050	3.3	NA	41.7
#22	M	62	1	10.0	46,XY	int	0	1	0	NA	0	NA	NA	0	0	0	0	NA	9100	1.7	NA	>500
#23	F	41	4	15.6	46,XX, inv(16)(p13q22)	fav	NA	NA	NA	NA	NA	NA	NA	NA	NA	NA	NA	NA	NA	3.7	4.2	NA
#24	M	42	4	118.5	46,XY, inv(16)(p13q22)	fav	0	0	NA	NA	0	0	0	0	0	0	0	NA	700	5.3	5.2	NA
#25	M	75	2	28.9	45, XY, -7, 12p-	unf	0	0	NA	NA	NA	NA	NA	NA	NA	NA	NA	NA	0	5.1	NA	NA
#26	F	50	1	107.0	46,XY, t(9;22)	unf	0	0	NA	NA	NA	NA	NA	NA	NA	NA	NA	NA	550	2.6	2	>500
#27	M	37	4	19.7	46,XY	int	0	1	0	NA	0	NA	NA	0	1	0	0	NA	4350	2.6	2.7	306
#28	F	41	4	217.9	46,XX	int	1	1		NA	NA	NA	NA	NA	NA	NA	NA	NA	NA	2.9	2.5	6.7
#29	M	52	2	17.3	46,XY	int	1	1	0	NA	NA	NA	NA	NA	NA	NA	NA	NA	2450	2	3.8	>500
#30	M	69	2	34.4	46,XY	int	1	1	NA	NA	NA	NA	NA	0	0	0	NA	NA	450	1.5	NA	NA
#31	F	84	2	6.5	45, XX, -7	int	0	0	NA	NA	NA	NA	NA	NA	NA	NA	NA	NA	NA	2.7	NA	NA
#32	M	71	2	2.2	46,XY	int	NA	NA	NA	NA	NA	NA	NA	NA	NA	NA	NA	NA	0	3.8	2.3	>500
#33	M	65	4	15.6	46,XY	int	0	0	NA	NA	NA	NA	NA	NA	NA	NA	NA	NA	6550	1.5	1.6	>500
#34	M	36	1	16.2	46, XY, der(2)t(2;11)(q12;p12), der(11)add(11)(p12)ins(11)(q21).ish der(11)(2::11::cen::11q14::2q22-2q32::11q14-11qter)(wcp2+wcp11+)	int	0	0	0	NA	0	0	1	0	0	0	0	0	12400	1.9	2.8	NA
#35	F	64	1	56.0	46,XX	int	1	1	NA	NA	NA	NA	NA	NA	NA	NA	NA	NA	NA	2	NA	5.4
#36	M	71	2	6.5	46,XY	int	0	0	NA	NA	NA	NA	NA	NA	NA	NA	NA	NA	0	3.2	3.7	NA
#37	M	61	4	133.1	47,XY,+i(4)(p10)	int	1	1	0	0	0	0	0	0	0	0	1	NA	1550	2	NA	>500
#38	M	38	1	46.5	46,XY	int	1	0	NA	NA	NA	NA	NA	0	0	0	0	NA	14150	2.3	NA	NA
#39	F	40	1	99.3	46,XX	int	0	1	0	NA	NA	NA	NA	NA	NA	NA	NA	NA	NA	4.8	4.8	NA
#40	M	67	5	30.3	46, XY, t(10;17)	int	0	1	NA	NA	NA	NA	NA	NA	NA	NA	NA	NA	250	6.4	NA	NA
#41	M	47	8	143.0	47,XY,+6, t(9;22)(q34;q11)	unf	0	0	0	NA	0	0	0	0	0	0	0	NA	150	1.2	2.6	NA
#42	F	76	7	2.7	46,XX, 5q-, 7q-	unf	NA	NA	NA	NA	NA	NA	NA	NA	NA	NA	NA	NA	NA	3.5	5.1	NA
#43	M	77	2	7.1	46,XY	int	0	NA	NA	NA	NA	NA	NA	NA	NA	NA	NA	NA	9900	4.3	4.4	NA
#44	M	64	1	1.1	46,XY	int	1	0	0	0	0	0	0	0	0	0	0	0	NA	3.3	4.4	NA
#45	M	13	4	73	NA	int	1	NA	NA	NA	NA	NA	NA	NA	NA	NA	NA	NA	49600	3.2	3.5	NA
#46	M	76	4	49.8	46, XY, t(7;12)	int	0	NA	NA	NA	NA	NA	NA	NA	NA	NA	NA	NA	13050	1.4	6.6	NA
#47	M	73	4	5.4	NA	int	1	1	NA	NA	NA	NA	NA	0	0	0	NA	NA	NA	1.4	NA	>500
#48	M	83	4	30.6	46,XY	int	0	1	NA	NA	NA	NA	NA	0	0	0	0	NA	1950	2.4	NA	NA
#49	M	40	1	13.4	47,XY, +8	int	0	0	0	NA	NA	NA	NA	NA	NA	NA	NA	NA	0	2.6	2.8	NA
#50	F	21	2	5.4	46,XX	int	1	1	0	0	0	0	0	0	0	0	1	NA	32700	2.8	3.1	NA
#51	F	40	5	2.36	46,XX,der(5)t(1;5)(q12;q35)	unf	0	0	NA	NA	NA	NA	NA	NA	NA	NA	NA	NA	0	4.7	3.7	NA
					ins(10;11)(p12;q23q13)
#52	M	75	5	23.8	45 XY, -7	unf	NA	NA	NA	NA	NA	NA	NA	NA	NA	NA	NA	NA	NA	30	NA	>500
#53	M	55	4	5.7	46,XY	int	1	1	NA	NA	NA	NA	NA	NA	NA	NA	NA	NA	NA	6.2	NA	419
#54	M	84	4	14.6	46,XY	int	1	0	NA	NA	NA	NA	NA	NA	NA	NA	NA	NA	15300	5.2	NA	NA
#55	M	69	1	37.3	46,XY, 5q-, 17p-	unf	0	0	NA	NA	NA	NA	NA	NA	NA	NA	NA	NA	0	11.3	7.5	NA
#56	M	35	4	72.5	46,XY, inv(16)(p13q22)	fav	0	0	0	NA	0	NA	NA	NA	NA	NA	NA	NA	1800	6.5	6	NA
#57	F	46	4	130.0	46,XX	int	0	0	0	0	0	0	0	0	0	0	1	1	19000	3.7	3.7	NA
#58	M	52	5	115.6	46,XY, t(3;6)(q26;q25)	unf	1	0	NA	NA	0	0	0	0	0	0	0	NA	11650	3.4	4	NA
#59	F	70	0	20.7	46,XX, t(4;11)(p12q23), del(12)(p12q12), der(16)t(1;16)(q22;q24), der(18)t(8;18)(q23;q23), der(22)t(?12;22)(p12p12;p11)	unf	0	0	NA	NA	NA	NA	NA	0	0	0	NA	NA	16500	1.4	NA	NA
#60	M	38	2	1.7	48,XY, +8, +8	int	0	0	0	NA	0	0	0	0	0	0	0	0	7400	8.5	15	NA
#61	M	56	1	1.0	45, XY, -7, 20q-	unf	0	0	NA	NA	NA	NA	NA	NA	NA	NA	NA	NA	NA	7.6	NA	NA
#62	M	76	0	58.0	45, XY, -7	unf	0	0	NA	NA	NA	NA	NA	NA	NA	NA	NA	NA	NA	2.7	NA	387
FAB: French American British; WBC: white blood cell count; CFU-L: colony forming unit leukemia; Arac: cytarabine; 0: no mutation; 1: mutation; NA: not applicable; Int: intermediate; fav: favourable; unf: unfavorable
